# Supplementary material for: Assessing the Seasonal and Spatial Dynamics of Zooplankton through DNA Metabarcoding in a Temperate Estuary
Source: Animals (Basel). 2023 Dec 16;13(24):3876. doi: 10.3390/ani13243876 (PMC10740712; doi:10.3390/ani13243876)
Supplement: Supplementary file 1 [file animals-13-03876-s001.zip]

Archive with 2 entries (2 files):
- Moutinho et al_Supplementary_Material.pdf
- Moutinho et al_Supplementary_Material.xlsx
